# Supplementary material for: Production losses associated with premature mortality in 28 European Union countries
Source: J Glob Health. 2019 Oct 7;9(2):020418. doi: 10.7189/jogh.09.020418 (PMC6790234; doi:10.7189/jogh.09.020418)
Supplement: Online Supplementary Document [file jogh-09-020418-s001.zip]

Archive with 4 entries (4 files):
- Additional file 1 - dataset.xlsx
- Additional file 2 - age-specific results.xlsx
- Additional file 3 - sensitivity analysis.xlsx
- Additional file 4 - results.xlsx
