# Supplementary material for: Production losses associated with premature mortality in 28 European Union countries
Source: J Glob Health. 2019 Oct 7;9(2):020418. doi: 10.7189/jogh.09.020418 (PMC6790234; doi:10.7189/jogh.09.020418)
Supplement: Online Supplementary Document [file jogh-09-020418-s001.zip › Additional file 1 - dataset.xlsx]

## Sheet: Dataset
Production losses associated with premature mortality in 28 European Union countries
Table A1. Complete dataset for estimates of all-cause premature mortality production losses in 28 European Union countries (2015)
Number of deaths by sex and age (average number for the years 2014, 2015 and 2016)
Data source: Eurostat. Deaths by age and sex, http://appsso.eurostat.ec.europa.eu/nui/show.do?dataset=demo_magec&lang=en
BELGIUM			BULGARIA			CZECHIA			DENMARK			GERMANY			ESTONIA			IRELAND			GREECE			SPAIN			FRANCE			CROATIA			ITALY			CYPRUS			LATVIA			LITHUANIA			LUXEMBOURG			HUNGARY
Age	Males	Females	Age	Males	Females	Age	Males	Females	Age	Males	Females	Age	Males	Females	Age	Males	Females	Age	Males	Females	Age	Males	Females	Age	Males	Females		Males	Females		Males	Females		Males	Females		Males	Females		Males	Females		Males	Females		Males	Females		Males
0	240	163.333	0	262.333	195.667	0	167.667	116.333	0	121.333	91.6667	0	1352.67	1110.33	0	19.6667	15	0	121	92.6667	0	209.333	156	0	641	497.667	0	1617	1298	0	94	77.3333	0	770.667	618	0	12.3333	10.6667	0	47.3333	37.3333	0	65.6667	64	0	12.6667	6.33333	0	217
1	17.6667	19.3333	1	15.6667	17.6667	1	13.3333	13	1	7	5.33333	1	100.667	85	1	2.33333	1.33333	1	6.66667	4.66667	1	14	13.3333	1	55.3333	39	1	116	106.333	1	7	5	1	43.3333	48	1	0.333333	1	1	4.66667	3	1	7	6	1	1	0.666667	1	18.3333
2	11.3333	8	2	8	10	2	8	7.66667	2	2.33333	3.33333	2	56.6667	41	2	1	0.666667	2	5.66667	5	2	8	6.66667	2	32.3333	28.3333	2	78	59.6667	2	3.66667	3.33333	2	35	32.3333	2	0.333333	0.666667	2	2.66667	2.66667	2	4.66667	2.66667	2	0.333333	0.333333	2	10.6667
3	5	8.33333	3	8	8.33333	3	6.66667	6	3	3.33333	1.66667	3	46.3333	40.3333	3	1.33333	1	3	4.33333	1.66667	3	7	3.66667	3	22.3333	15.6667	3	66.6667	46.3333	3	2	0.666667	3	34.3333	25	3	0.333333	0.333333	3	2	2.33333	3	3	2.66667	3	0.333333	0.666667	3	9.66667
4	8	6.33333	4	7.66667	4.33333	4	5.33333	6.33333	4	3.33333	2	4	41.3333	31.3333	4	2	2.33333	4	3	3	4	7.33333	6	4	19.6667	19.6667	4	51.6667	34.3333	4	1.66667	2	4	25	21	4	0	0.333333	4	1.66667	2	4	2.66667	2.33333	4	0.333333	0.666667	4	8
5	8	5	5	8	4	5	5.33333	3.33333	5	3.66667	2.33333	5	34.3333	25.6667	5	2.33333	1.66667	5	3.66667	3	5	6.66667	3.33333	5	25	16	5	44.3333	33	5	3	2.33333	5	21.3333	17	5	1.33333	0.333333	5	0.666667	3	5	1	2	5	0.333333	0	5	4.66667
6	7.33333	4.33333	6	8.33333	5	6	4.66667	3.33333	6	2.66667	2.33333	6	37.6667	22.6667	6	1.33333	1	6	1.33333	1.66667	6	4	3	6	22.6667	14.3333	6	43.3333	31	6	2.33333	1.66667	6	25.6667	21.3333	6	0.666667	0.333333	6	1.33333	1.33333	6	1.66667	2.33333	6	0.666667	0.333333	6	5.66667
7	5.66667	5	7	7.33333	5	7	7	6.33333	7	1	1	7	30.6667	17	7	0.666667	1.33333	7	1	1.66667	7	5.66667	3.66667	7	23	13.6667	7	39	26.6667	7	4	2.33333	7	17.6667	15.6667	7	0	0.666667	7	2.33333	2	7	3	2.33333	7	0.333333	0	7	5.33333
8	5.66667	5	8	6.33333	3.66667	8	4.66667	4.66667	8	2	2.66667	8	29.6667	21.3333	8	0.666667	0	8	3	3	8	4	3.66667	8	19.6667	16	8	36	30.3333	8	2	2	8	23.3333	17.6667	8	0.666667	0	8	0.666667	1.33333	8	2	1	8	0	0	8	6.66667
9	5.66667	3.66667	9	5.33333	7.33333	9	4.66667	4.66667	9	2.33333	2.33333	9	29.3333	22.3333	9	1	0	9	2	1	9	4	5	9	18	15.3333	9	36.3333	28	9	2.33333	1.33333	9	27	15.3333	9	0	0.666667	9	3.66667	1	9	1	1.33333	9	0.333333	0.333333	9	6.33333
10	4.66667	3.66667	10	5.33333	5.33333	10	4	2.66667	10	2.33333	1.33333	10	28.3333	20.6667	10	1	1.33333	10	3	2.33333	10	5.33333	3.66667	10	18.6667	13.3333	10	30.3333	28.3333	10	2.33333	1.33333	10	22.6667	16	10	0	0	10	0.333333	1.66667	10	1.66667	1	10	0.333333	0	10	7
11	8	4	11	10	4.33333	11	4.33333	4.66667	11	2.66667	2	11	33.3333	26.3333	11	1	1	11	2.33333	1	11	5	4	11	18.6667	15	11	33.3333	29.6667	11	2.33333	1.33333	11	23	16.3333	11	0.666667	0.333333	11	2	1.33333	11	2.33333	1	11	0.333333	0.333333	11	6.33333
12	4.66667	6	12	6.33333	4	12	3.66667	2.66667	12	2.33333	1.33333	12	29.6667	28.3333	12	0.333333	0	12	2.66667	1.66667	12	3.66667	4.33333	12	18.3333	17.6667	12	38.6667	26.3333	12	1.33333	2.66667	12	22.6667	17.6667	12	0	0.333333	12	2	0.666667	12	5	2.66667	12	0.333333	0.333333	12	6.66667
13	4.66667	3.66667	13	10	4	13	6.66667	4.33333	13	3.66667	1.66667	13	37	31	13	1.33333	0.333333	13	3	2	13	6.33333	3.66667	13	24	17.3333	13	51.6667	31.6667	13	4	1.66667	13	35.3333	22	13	0.333333	0.333333	13	1.66667	1.33333	13	3.33333	2	13	0	0	13	8.66667
14	10.3333	5.66667	14	6	4.33333	14	8	6.66667	14	1.33333	3.66667	14	48	39.6667	14	1.66667	1.66667	14	5	1.33333	14	9	6	14	27.3333	20	14	60.6667	41.3333	14	5.33333	3.33333	14	46	23.3333	14	0.333333	0	14	2.33333	3	14	8	4.66667	14	0.666667	0.333333	14	9
15	11	6.33333	15	15.3333	8	15	7	6	15	2.66667	3.66667	15	61.3333	48	15	2.33333	2.66667	15	7.66667	2.66667	15	13.3333	7.33333	15	36.3333	19	15	85.6667	53.6667	15	7	1.33333	15	54	25.6667	15	1.33333	0.333333	15	2.33333	1	15	8.66667	2.66667	15	0.666667	0	15	13
16	12.3333	11	16	11.6667	7.33333	16	10	7.33333	16	7	4.66667	16	108	55.3333	16	3	1.33333	16	9	2	16	20.3333	6	16	40.3333	22.3333	16	102.667	52.6667	16	6.33333	4.33333	16	66	30.6667	16	0.666667	0.333333	16	6.33333	2	16	9.33333	3	16	1	1	16	15
17	19.3333	10	17	19	7.33333	17	18	7.33333	17	4.66667	5	17	126.333	58.3333	17	4	1.66667	17	8	5	17	20.3333	6	17	44.3333	20	17	136.667	53.6667	17	7.33333	3	17	90.6667	33.6667	17	2.33333	0	17	4.33333	2.66667	17	8.33333	5	17	0.333333	0.333333	17	18.3333
18	29.3333	10.6667	18	26	9	18	31	8.33333	18	9.66667	4	18	168	82	18	4.66667	2.33333	18	10.6667	5.33333	18	22.6667	11	18	54.6667	25	18	174.667	73.3333	18	16	3.66667	18	106.333	37.6667	18	3	0.666667	18	8	2.66667	18	19.6667	5.33333	18	1.66667	0.333333	18	26
19	34.6667	12.6667	19	30.6667	12.6667	19	34	12	19	11.6667	6.33333	19	183.667	78.3333	19	4.33333	3.66667	19	12.3333	5	19	29.3333	8	19	69.6667	32.6667	19	209.667	72.3333	19	17	3.66667	19	111.333	38	19	3	1.66667	19	14.3333	2.33333	19	24	5	19	2	0.333333	19	31.6667
20	33.6667	12.3333	20	30.6667	12.3333	20	36.6667	10.6667	20	14	8	20	202.667	76.3333	20	8	2.66667	20	18.6667	4	20	32	11.3333	20	75	29.6667	20	215.333	83	20	13.6667	3.66667	20	110.667	41	20	3.66667	1	20	10.6667	4.33333	20	22.6667	4.33333	20	1	0.333333	20	38.6667
21	38.3333	15	21	30.6667	9.33333	21	42.6667	12	21	18	7.33333	21	204	70	21	7	3	21	20.3333	1.66667	21	31	10.6667	21	71.3333	32.3333	21	224.667	74.3333	21	18.3333	4.66667	21	124.667	47	21	2.33333	1.33333	21	13	4.33333	21	25.3333	5.66667	21	2	0	21	35
22	47.6667	11.6667	22	33.3333	13.6667	22	45.6667	10.6667	22	12.6667	7.66667	22	212	75.6667	22	8.33333	2	22	17	5.33333	22	38	11	22	81.6667	34.3333	22	227.667	76.6667	22	18	3	22	138.667	50.3333	22	2.66667	0.666667	22	13.3333	4.66667	22	26.3333	3.66667	22	0.666667	0.666667	22	33.3333
23	51.3333	12.3333	23	32.3333	14.6667	23	38.3333	18.3333	23	17.6667	8.66667	23	225.333	99.6667	23	9	4	23	14.3333	7.33333	23	38.6667	15	23	88	37	23	241	89	23	16	4.66667	23	131.333	45.3333	23	5	1	23	19.3333	4.66667	23	34.6667	7.33333	23	1.33333	0.666667	23	38.3333
24	46	19	24	47.3333	16	24	50.3333	15	24	20.6667	7.33333	24	249.667	82	24	8.66667	2.66667	24	21.3333	6.66667	24	35	11.6667	24	85.6667	33.6667	24	252.333	83.6667	24	15	5.33333	24	143	52	24	2	1	24	16	6	24	32.6667	6	24	0.666667	0.666667	24	38.3333
25	49.6667	15	25	43	17	25	54	15.3333	25	18	5.66667	25	260.333	94	25	10.6667	2.66667	25	19.6667	4	25	43	9	25	88	37	25	264.667	91.6667	25	14	4.66667	25	151.667	55.6667	25	3	1	25	23	8.33333	25	30.3333	7.66667	25	0.666667	0	25	40
26	41.6667	18	26	51.6667	19.6667	26	48.3333	16.3333	26	16.6667	6.66667	26	261	100	26	10	5.33333	26	19.3333	5.66667	26	39.3333	10.6667	26	99.6667	37.3333	26	286	101.667	26	19	5.33333	26	140	70.6667	26	2.66667	1	26	19	5	26	35.3333	9.66667	26	2.33333	0	26	38
27	46.6667	21	27	43.3333	20	27	55.3333	21	27	17.6667	6	27	290	112.333	27	11.6667	4.66667	27	22.3333	11.3333	27	44.3333	18.3333	27	110	41.3333	27	282	104	27	15.6667	6.66667	27	146.667	55.3333	27	2.33333	1.33333	27	33.3333	9.33333	27	41.6667	7.66667	27	1.33333	1.33333	27	40.3333
28	48.3333	23	28	52.6667	21.6667	28	56	19.6667	28	20.3333	7.66667	28	279.333	126.667	28	18	6	28	22.6667	8.66667	28	34.6667	14.3333	28	107.667	45.3333	28	296.667	109	28	16	5.66667	28	150	61.6667	28	2.33333	0	28	28.3333	6.33333	28	41.6667	8	28	1.66667	0.666667	28	55
29	47.3333	22.6667	29	47	22.6667	29	50	20.3333	29	17.6667	9	29	303	130	29	16.6667	3.66667	29	23.6667	7.66667	29	48	14.6667	29	114.333	58.3333	29	320	133.667	29	22.6667	10.3333	29	145.333	69.6667	29	2.33333	1	29	34	7.66667	29	47.3333	11.6667	29	3.33333	1	29	48.3333
30	58.3333	24	30	59	27.6667	30	60	20.6667	30	20	9.33333	30	301.667	147.333	30	19	7	30	19	9.33333	30	52.6667	19.3333	30	135.667	60.3333	30	321.333	118.333	30	19	8	30	176.667	65	30	3	0.666667	30	30	9.33333	30	38.6667	14.6667	30	3.33333	2	30	47.3333
31	60	24.3333	31	64.3333	23.3333	31	64	21	31	19	9.66667	31	357.667	158.667	31	24.3333	7	31	22.3333	13.6667	31	57.3333	21	31	155.333	63.6667	31	332.667	140.667	31	25.6667	10	31	183	69.3333	31	3.33333	1	31	37.6667	8.66667	31	51.3333	12.6667	31	2	0.666667	31	54
32	60.3333	28	32	66.6667	27	32	62	25.6667	32	18.3333	12.6667	32	366.667	173.667	32	19.3333	7.33333	32	25.6667	15.3333	32	58	23.3333	32	155.667	72.3333	32	356	149.333	32	28.6667	12.3333	32	186.667	88.3333	32	2.33333	2.66667	32	35.6667	10	32	60.3333	13	32	2.66667	0.333333	32	58.6667
33	66.6667	26.6667	33	80.6667	33.3333	33	66.3333	29.6667	33	19.3333	11	33	371.667	181	33	19	5.33333	33	34.3333	14.3333	33	65.6667	30.6667	33	186.333	81	33	373	169.333	33	25.3333	11	33	204.667	93.6667	33	4.33333	1	33	43.6667	15.3333	33	55.3333	15.3333	33	2.33333	1.33333	33	64.3333
34	64.3333	36.3333	34	83	36.6667	34	76.6667	29	34	22	10.3333	34	417.667	197.667	34	23	8.66667	34	29.6667	19.6667	34	75.3333	31	34	199.333	100.667	34	428.333	170.333	34	26.3333	9	34	236.667	105	34	2.66667	2.33333	34	39.3333	8.33333	34	61.3333	20.3333	34	2	1.33333	34	78.6667
35	66.6667	35	35	92.3333	29.6667	35	104.667	35.3333	35	27.3333	11.3333	35	452.667	201.333	35	23	7.33333	35	31.6667	16.6667	35	73	34.6667	35	215	110.333	35	414	180	35	31.3333	11.6667	35	242	117.667	35	5	1.66667	35	53.6667	12.6667	35	58.3333	22	35	2.33333	1.33333	35	90
36	79.3333	43.3333	36	107.333	39.3333	36	94.3333	47.3333	36	31.3333	16.6667	36	443	229	36	19	7.33333	36	39	18	36	85.6667	35.6667	36	238	133.667	36	427	217	36	39.3333	15.6667	36	266	154.667	36	6	2	36	45.3333	11.6667	36	63.3333	18	36	2.66667	1.33333	36	94.3333
37	81.6667	42.6667	37	116.667	49.3333	37	112.667	52.6667	37	32.6667	16	37	458.667	220.333	37	22.6667	9	37	32.6667	17.6667	37	84.6667	39	37	261.667	147	37	491	232.333	37	41.6667	17.6667	37	295.667	172.333	37	7	2	37	55	14.3333	37	76.3333	19	37	4	0.666667	37	119
38	72.3333	44.6667	38	131	60.3333	38	112.333	55.3333	38	26.6667	16.3333	38	506.333	276.667	38	25	8.33333	38	32	17.6667	38	93.6667	40	38	287.333	170.667	38	508	252	38	37	16.3333	38	324.333	196	38	4	3.33333	38	58.3333	17.3333	38	92.6667	21.3333	38	5	2	38	128
39	89.3333	46	39	138	61.6667	39	122	60.6667	39	38	24.3333	39	517	277.667	39	23.3333	9	39	35.3333	23.3333	39	98	48.3333	39	323.667	185.667	39	580.333	285.333	39	45	18	39	374.333	232	39	6	2.66667	39	62.6667	18	39	101.333	26	39	4.33333	0.666667	39	154
40	91.3333	56.6667	40	142.333	73.6667	40	154.667	71.6667	40	51	24	40	593	315.333	40	22.6667	8.66667	40	45	20.6667	40	101.333	54.6667	40	378.333	213.333	40	612	312	40	38	19.3333	40	410.667	266.667	40	5.33333	5.66667	40	72.6667	22.6667	40	92.6667	29.3333	40	5.66667	3.33333	40	168.667
41	97	73.6667	41	146.333	83.3333	41	158.667	73	41	44.3333	27.6667	41	635	360.667	41	32.6667	10	41	45.6667	28.3333	41	106	61.6667	41	418.333	240.333	41	712	369.667	41	51.6667	22	41	477.333	278.667	41	8.33333	4	41	69.3333	21	41	103.667	29.6667	41	4.33333	4	41	183
42	115.667	64.6667	42	171	83.3333	42	161.333	74.6667	42	48.6667	30	42	752.667	412	42	24	8.33333	42	44.3333	25	42	124	66.6667	42	434.667	266.333	42	801	398.333	42	60.6667	24.6667	42	533.667	305	42	10.6667	6.66667	42	72	25.3333	42	124.333	39.3333	42	7.66667	2.66667	42	181.333
43	141.667	84	43	195.667	104	43	168.667	78.6667	43	55.3333	35.6667	43	884.333	478.333	43	28	14.3333	43	55.3333	30.3333	43	150.667	82	43	520	282.667	43	922.333	504	43	55.3333	29	43	580.333	365.667	43	5.33333	3.66667	43	83	33	43	124	41.6667	43	6	3.66667	43	205.667
44	171.333	87	44	234	101.667	44	177	78.3333	44	72.3333	38.6667	44	1043.33	580.333	44	40.6667	8.33333	44	49	29	44	155.667	74.6667	44	570	310.667	44	1008.33	534.667	44	57.3333	32.6667	44	643	394	44	6	4	44	84.6667	30.6667	44	133.667	46.6667	44	6.66667	4.33333	44	224.667
45	173	102.667	45	264.333	131.333	45	193.333	93.6667	45	75.3333	40.3333	45	1262.33	670.667	45	40	10.6667	45	52.6667	32.6667	45	180.333	89.3333	45	646	376.333	45	1115	596.667	45	75	32.3333	45	728	433.333	45	5	3	45	89	31	45	150.333	48.6667	45	7.33333	4.66667	45	259.333
46	173.667	112	46	268.667	125.667	46	210	101.667	46	88.6667	40.6667	46	1419	805.667	46	43.3333	18.3333	46	65.3333	36.3333	46	202.333	103.667	46	694	388.333	46	1193.67	627.667	46	88	44	46	809.333	507	46	8.66667	6.33333	46	87.3333	40.6667	46	146.667	54.3333	46	8.66667	5	46	307.667
47	203.333	123	47	301.333	131	47	228	111.333	47	105	57	47	1682.33	945.333	47	42	11	47	62.3333	42.3333	47	221.667	120.333	47	817	432	47	1340.67	724	47	103.667	45.6667	47	904.667	587.333	47	11.6667	4.66667	47	99.6667	37.6667	47	177.333	66.3333	47	7.66667	5	47	362.333
48	202	131.667	48	322.667	137.333	48	261	115.667	48	103.667	83	48	1936.33	1083	48	46.3333	17.6667	48	73.3333	44.3333	48	250.333	127.667	48	950	484	48	1436.67	806.333	48	121.667	60.3333	48	1000.67	609.667	48	7.66667	7.33333	48	107.667	42.6667	48	181.667	67.6667	48	12.6667	4.66667	48	402.667
49	237.667	172	49	350.667	150.333	49	283	131.333	49	123.333	76	49	2230	1249.67	49	53.6667	19	49	76.6667	48	49	267.333	128.333	49	1022.33	505	49	1615	846.667	49	138.667	60.3333	49	1091.33	712.667	49	15	6	49	102.667	48.3333	49	195.333	64.6667	49	9.33333	6	49	416.333
50	273	178	50	391.333	165	50	335.333	145.333	50	152	87.6667	50	2514.67	1372	50	52.6667	17.6667	50	84.3333	56.6667	50	286	140	50	1135.33	566.333	50	1753.33	981	50	153.667	73	50	1256	772.667	50	10.6667	7.66667	50	134.667	52.3333	50	208	72.3333	50	15	4.66667	50	468
51	302	191.333	51	434	203.667	51	328	166.667	51	159.333	92.3333	51	2754.33	1539.67	51	63.6667	26.3333	51	90.3333	56	51	303	164	51	1259.33	630	51	1894.67	1023	51	179.667	72.3333	51	1361.33	814.667	51	15.6667	8	51	146.667	53.3333	51	221.333	81	51	14.3333	9.33333	51	510.667
52	328.667	209	52	486.333	212.667	52	381.333	162.333	52	148.333	101.333	52	3108.33	1692.33	52	61.6667	30	52	98.6667	68	52	337.333	154.667	52	1373.67	663.667	52	2068.33	1084.33	52	184.333	91	52	1424.33	914	52	17.6667	10	52	149	61.3333	52	261	103.333	52	14.6667	6	52	596.333
53	362.333	223.667	53	558.667	237.333	53	380.333	189	53	171.333	106.333	53	3413.33	1847.67	53	81.6667	30.3333	53	105.333	66	53	368.333	178.333	53	1430.67	712.667	53	2228	1153	53	214.667	91.6667	53	1502	916.667	53	15.3333	10.6667	53	192	67	53	289	101.667	53	19.3333	6.33333	53	640.667
54	394.333	247	54	619.667	263.667	54	397.333	187.333	54	191.667	129.667	54	3705	1984.67	54	91.6667	32	54	111.333	79.6667	54	422.667	188.333	54	1543.67	753.333	54	2515.33	1281.33	54	250.333	89.6667	54	1673	1015.67	54	22.6667	11.3333	54	185.667	75.3333	54	319.333	123	54	16.6667	6.33333	54	735.333
55	447.667	253.667	55	648.333	297.333	55	452	209	55	205	140.667	55	3947.67	2116	55	100.333	41	55	118.667	91.6667	55	443	223.333	55	1685.67	806.333	55	2728.67	1376.33	55	262	119.667	55	1707.67	1063.33	55	23	16.3333	55	212	91	55	336.333	118.333	55	17	9.33333	55	851.667
56	492.667	295.333	56	703.667	303	56	514.667	240	56	240.333	134.667	56	4211	2229	56	101	36.6667	56	125	88.6667	56	478	221.333	56	1783	875.667	56	2996	1451.33	56	306.333	133.333	56	1855	1124.33	56	20.3333	11.6667	56	223.333	98.6667	56	333.333	114.667	56	23	11.3333	56	922
57	541.333	299	57	783.333	334	57	603.333	291	57	255.333	148	57	4473.67	2374	57	111.333	40.6667	57	132.667	97.3333	57	539.667	235.667	57	1904.67	907.333	57	3207.67	1582	57	348	139.333	57	2037	1226.67	57	30.6667	16.6667	57	211.333	91.6667	57	345	132.667	57	20	10.3333	57	1080.67
58	557.333	342.667	58	868	383.667	58	722.667	342	58	279	167.667	58	4822.33	2545	58	121.667	51.3333	58	158.667	105.667	58	577	235.333	58	1965	939	58	3413.33	1650	58	371	163.333	58	2159.67	1278	58	27.3333	14	58	239.667	98.3333	58	341	152.333	58	26	11.3333	58	1224
59	614.333	343	59	915	394.333	59	799.667	356.333	59	281.333	188.333	59	5111.67	2724.33	59	124.667	55	59	156	116.333	59	628	278.333	59	2096.33	948.667	59	3642	1803.67	59	414	174	59	2316	1392	59	30.6667	11.3333	59	243.333	117.333	59	362	152.667	59	28.3333	13.6667	59	1352
60	659	381.333	60	1005.67	423	60	880	425	60	337.667	201.667	60	5350.33	2976	60	135	57	60	161.667	101	60	659	286	60	2202.33	974	60	3934.33	1883.33	60	434	186.667	60	2501	1489	60	37.6667	14.6667	60	237.667	102	60	349.333	142.333	60	25.6667	12.3333	60	1556.33
61	688	403.667	61	1080	489.333	61	1014.33	454	61	350.333	225	61	5676.67	3029.67	61	144	63	61	190.667	114.333	61	664.333	299.667	61	2308	1007	61	4171	2002	61	484.333	194.333	61	2703	1543.67	61	28.6667	16	61	269.667	121.333	61	380	173.667	61	30	12.3333	61	1562.33
62	754	447.333	62	1124.67	515.333	62	1100.33	508	62	369.333	262.333	62	6108	3237.67	62	143	61.3333	62	192.667	126.667	62	701	309.333	62	2435.67	1066.33	62	4479	2087	62	511	223.667	62	2874.33	1661.67	62	32	18.3333	62	265	130	62	378.667	180	62	24.3333	16.6667	62	1533.33
63	733.667	451	63	1189.33	575	63	1221.33	582.333	63	399	269.333	63	6461.67	3461	63	172	75.3333	63	210.667	138.667	63	775.333	345.667	63	2552	1103.67	63	4705	2261	63	521.333	224	63	3188.33	1801	63	42.6667	21	63	285.667	147	63	425.333	171.333	63	30.6667	18	63	1600.33
64	806.667	476.667	64	1294.33	648	64	1301	637.667	64	442.333	279.333	64	6945	3777.33	64	161.333	77	64	235	147.667	64	801.667	370.667	64	2643.33	1173.33	64	4927.67	2411	64	532.667	246.333	64	3467.33	1967.67	64	41	21.3333	64	319.667	158.667	64	439.667	201.333	64	30.6667	15	64	1648
65	867	511.667	65	1423.67	673.333	65	1391.33	704	65	459	313	65	7229	4022.67	65	178	82	65	243	173.667	65	833.333	381	65	2881.67	1244.67	65	5208.33	2614.33	65	580.667	262.333	65	3812.67	2277.33	65	43.6667	19	65	317	167	65	433.667	223.333	65	36	17	65	1724.33
66	960.667	532.667	66	1458	737.333	66	1456	773	66	506	335.333	66	7269	4153.67	66	168	86	66	260.667	173.333	66	913.667	392	66	3175	1382	66	5508	2708	66	549	284.333	66	4355	2561	66	42.6667	30.3333	66	327	170.667	66	444	228	66	35	19.3333	66	1648.33
67	986.333	555.333	67	1464.33	796.667	67	1603.33	846	67	560	371.333	67	7331.67	4255.67	67	186	95.3333	67	276	190	67	964	471	67	3251	1503	67	5643.67	2807.67	67	575.333	306	67	4873.33	2746.33	67	53.3333	25.3333	67	308	198.667	67	420.667	235.333	67	34.3333	24.3333	67	1599
68	1056.67	605	68	1524.33	835.333	68	1689	943.667	68	639.667	416.333	68	6830.33	4052	68	177.333	87.6667	68	312.667	195	68	1094.67	551.667	68	3534	1567.67	68	5694.33	2870.33	68	535	300	68	5044.67	2931.33	68	67.6667	39.3333	68	286.667	177.667	68	425.667	236.333	68	35.3333	21.3333	68	1532.33
Economic and labour market variables (2015)
		GDP	Workers	Age_st_M	Age_st_F	Age_exit_M	Age_exit_F	Empl_M	Empl_F	GDP_20	GDP_30	GDP_40	GDP_50	GDP_60	GDP_70
Belgium		386629	4551.6	20.0271	20.5347	61.8	61.8	65.5	58	0.7	0.9	1.4	1.5	1.5	1.5
Bulgaria		98187.7	3031.9	20.4821	20.3643	63.8	62.6	65.9	59.8	3.1	2.8	2.4	2.2	1.9	1.5
Czechia		266526	5041.9	19.2642	18.9612	63.5	61.3	77.9	62.4	2.2	2	1.9	1.7	1.6	1.5
Denmark		208896	2752	n.a.	n.a.	65.2	64.2	76.6	70.4	0.9	1.4	1.4	1.5	1.6	1.5
Germany		2.9491e+06	40210.9	18.3386	18.5808	64.6	64	78	69.9	0.9	1.4	1.5	1.5	1.6	1.5
Estonia		28496.1	640.9	19.4327	19.3475	65.2	65	75.3	68.5	1.9	2.1	1.9	1.9	1.7	1.5
Ireland		243482	2057.5	18.7981	19.2192	65	64.1	70.2	59.3	2.4	1.2	1.5	1.6	1.5	1.5
Greece		218142	3610.7	19.7487	21.4183	62.3	61.6	59.3	42.5	-0.1	0.8	1.6	1.9	1.7	1.6
Spain		1.22111e+06	17866	17.9758	19.5221	63.4	64.5	62.9	52.7	1.1	1	1.4	1.6	1.6	1.5
France		2.03983e+06	26423.7	19.588	20.5546	61.9	61.9	67.1	60.6	0.7	1	1.4	1.5	1.5	1.5
Croatia		72128.9	1585.3	20.5162	21.187	62.4	60.7	60.3	51.6	1.3	0.4	0.7	1.7	1.8	1.7
Italy		1.68025e+06	22464.8	19.784	22.0538	63.9	63.7	65.5	47.2	-0.1	0.6	1.2	1.6	1.6	1.5
Cyprus		20177.9	358.2	19.5077	21.1816	64.5	64	66.7	59	0.4	0.6	1.3	1.7	1.6	1.5
Latvia		36600.4	896.1	18.8387	18.843	61.7	63.5	69.9	66.4	4.7	3.9	2.5	2	1.8	1.5
Lithuania		63137.8	1334.9	19.8047	19.8594	64.3	61.8	68	66.5	2.3	2.5	2.1	1.9	1.7	1.5
Luxembourg		44094.7	257.5	19.3124	19.6285	60.4	60	71.3	60.8	0.9	1.5	1.5	1.5	1.5	1.5
Hungary		194343	4210.5	18.5871	18.6853	62.5	61	70.3	57.8	1.8	2.3	2.2	1.9	1.7	1.5
Malta		12027	185.9	18.0175	18.6482	62.5	61.5	76.2	51	2.3	2.3	1.8	1.6	1.6	1.5
Netherlands		633546	8318.7	21.7442	22.173	65.4	63.7	79	69.2	0.8	1	1.3	1.5	1.6	1.5
Austria		325546	4148.3	17.5521	18.236	64	62	75.1	67.1	0.5	1.4	1.4	1.5	1.5	1.5
Poland		762842	16083.9	19.9238	20.7071	64	61.3	69.2	56.6	2.9	2.7	2.2	1.9	1.7	1.6
Portugal		230987	4548.7	16.7188	17.7309	64.8	64.1	66.9	61.1	1	1.4	1.8	1.9	1.7	1.6
Romania		322690	8535.4	20.2158	20.4945	64	62.4	69.5	53.2	3.7	3.5	2.5	2.1	1.8	1.5
Slovenia		49033.8	917.4	20.7626	20.99	60.9	60.2	69.2	61	1.6	2.1	1.9	1.8	1.6	1.5
Slovakia		120910	2424	19.6938	19.4993	61.9	61	69.5	55.9	2.9	3.1	2.3	1.8	1.7	1.5
Finland		174075	2436.8	20.1222	20.8466	63.9	63.2	69.3	67.7	0.9	1	1.4	1.5	1.5	1.5
Sweden		354371	4836.8	n.a.	n.a.	65.9	64.7	77	74	1.4	1.3	1.5	1.5	1.5	1.5
United Kingdom		2.04488e+06	31193.2	18.036	18.2795	65	63.8	77.6	67.9	1	1.3	1.5	1.5	1.5	1.5
Variables definitions; data sources
GDP - gross domestic product in current prices, purchasing power parity (millions Euro); http://appsso.eurostat.ec.europa.eu/nui/show.do?dataset=nama_10_gdp&lang=en
Workers - total employemnt at 15 years or over (thousands); http://appsso.eurostat.ec.europa.eu/nui/show.do?dataset=lfsa_egan&lang=en
Age_st_M - average age of starting first regular job, males; data obtained from Eurostat on request
Age_st_F - average age of starting first regular job, females; data obtained from Eurostat on request
Age_exit_M - average effective age of exiting labour market, males (data for 2016); European Commission. The 2018 Ageing report: Underlying assumptions and projection methodologies, Institutional Paper 065, Brussels 2017
Age_exit_F - average effective age of exiting labour market, females (data for 2016); European Commission. The 2018 Ageing report: Underlying assumptions and projection methodologies, Institutional Paper 065, Brussels 2018
Empl_M - employment rate at age 15 to 64, males; http://appsso.eurostat.ec.europa.eu/nui/show.do?dataset=lfsa_ergan&lang=en
Empl_F - employment rate at age 15 to 64, females; http://appsso.eurostat.ec.europa.eu/nui/show.do?dataset=lfsa_ergan&lang=en
GDP_20; GDP_30; GDP_40; GDP_50; GDP_60; GDP_70 - predicted growth rate of potential per worker GDP in the years: 2020; 2030; 2040; 2050; 2060; and 2070. European Commission. The 2018 Ageing report: Underlying assumptions and projection methodologies, Institutional Paper 065, Brussels 2017
n.a. - data not available
[truncated: 34 more columns]

## Sheet: Source code
The following example shows the calculation (source code) for Belgium
	Average effective exit age, data for 2016
	Men	61.8
	Women	61.8
	Age distribution of the first regular job
	Aver_age	M	20.0271
		F	20.5347
	Number of deaths by sex and age
		Males	Females
	Age	2014-16	2014-16
	0	240	163.333
	1	17.6667	19.3333
	2	11.3333	8
	3	5	8.33333
	4	8	6.33333
	5	8	5
	6	7.33333	4.33333
	7	5.66667	5
	8	5.66667	5
	9	5.66667	3.66667
	10	4.66667	3.66667
	11	8	4
	12	4.66667	6
	13	4.66667	3.66667
	14	10.3333	5.66667
	15	11	6.33333
	16	12.3333	11
	17	19.3333	10
	18	29.3333	10.6667
	19	34.6667	12.6667
	20	33.6667	12.3333
	21	38.3333	15
	22	47.6667	11.6667
	23	51.3333	12.3333
	24	46	19
	25	49.6667	15
	26	41.6667	18
	27	46.6667	21
	28	48.3333	23
	29	47.3333	22.6667
	30	58.3333	24
	31	60	24.3333
	32	60.3333	28
	33	66.6667	26.6667
	34	64.3333	36.3333
	35	66.6667	35
	36	79.3333	43.3333
	37	81.6667	42.6667
	38	72.3333	44.6667
	39	89.3333	46
	40	91.3333	56.6667
	41	97	73.6667
	42	115.667	64.6667
	43	141.667	84
	44	171.333	87
	45	173	102.667
	46	173.667	112
	47	203.333	123
	48	202	131.667
	49	237.667	172
	50	273	178
	51	302	191.333
	52	328.667	209
	53	362.333	223.667
	54	394.333	247
	55	447.667	253.667
	56	492.667	295.333
	57	541.333	299
	58	557.333	342.667
	59	614.333	343
	60	659	381.333
	61	688	403.667
	62	754	447.333
	63	733.667	451
	64	806.667	476.667
	65	867	511.667
	66	960.667	532.667
	67	986.333	555.333
	68	1056.67	605
	Number of deaths at age 0 to retirement age
		Males	Females
		9473.53	5555.87
	Population	5546666	5727530
	Per 100 pop	1.70797	0.970028
	Current prices, million purchasing power standards
	mln euro	2015	2016
	GDP	386629	387099
	CPI (2015)	100	101.77
	Real values
	mln euro	2015	2016
	GDP	386629	380367
	Employment (15 y or over) - thousand
	BELGIUM	2015	2016
		4551.6	4586.7
	Production per worker
		2015	2016
	GDP	84943.5	82928.2
	Employment rate - Males
		2015	2016
	15-59	69.2	70.1
	15-64	65.5	66.5
	Employment rate - Females
		2015	2016
	15-59	62	62.1
	15-64	58	58.1
	(Potential) GDP per worker growth rate
	2016	0.5
	2020	0.7
	2030	0.9
	2040	1.4
	2050	1.5
	2060	1.5
	2070	1.5
	Productivity growth path per one worker
		grwth rate	GDP
	2015		84943.5
	2016		82928.2
	2017	0.7	83508.7
	2018	0.7	84093.3
	2019	0.7	84681.9
	2020	0.7	85274.7
	2021	0.72	85888.7
	2022	0.74	86524.2
	2023	0.76	87181.8
	2024	0.78	87861.8
	2025	0.8	88564.7
	2026	0.82	89291
	2027	0.84	90041
	2028	0.86	90815.4
	2029	0.88	91614.5
	2030	0.9	92439.1
	2031	0.95	93317.2
	2032	1	94250.4
	2033	1.05	95240.1
	2034	1.1	96287.7
	2035	1.15	97395
	2036	1.2	98563.7
	2037	1.25	99795.8
	2038	1.3	101093
	2039	1.35	102458
	2040	1.4	103892
	2041	1.41	105357
	2042	1.42	106853
	2043	1.43	108381
	2044	1.44	109942
	2045	1.45	111536
	2046	1.46	113165
	2047	1.47	114828
	2048	1.48	116528
	2049	1.49	118264
	2050	1.5	120038
	2051	1.5	121838
	2052	1.5	123666
	2053	1.5	125521
	2054	1.5	127404
	2055	1.5	129315
	2056	1.5	131254
	2057	1.5	133223
	2058	1.5	135222
	2059	1.5	137250
	2060	1.5	139309
	2061	1.5	141398
	2062	1.5	143519
	2063	1.5	145672
	2064	1.5	147857
	2065	1.5	150075
	2066	1.5	152326
	2067	1.5	154611
	2068	1.5	156930
	2069	1.5	159284
	2070	1.5	161673
	2071	1.5	164099
	2072	1.5	166560
	2073	1.5	169058
	2074	1.5	171594
	2075	1.5	174168
	2076	1.5	176781
	2077	1.5	179432
	2078	1.5	182124
	2079	1.5	184856
	2080	1.5	187629
	2081	1.5	190443
	2082	1.5	193300
	Discounted productivity growth path per one worker
		5% discount rate
		per worker
		GDP		Auxiliary time series for discounting
	2015	84943.5		1
	2016	78979.2		2
	2017	75744.9		3
	2018	72642.9		4
	2019	69668		5
	2020	66815		6
	2021	64091.4		7
	2022	61491.2		8
	2023	59008.1		9
	2024	56636.5		10
	2025	54371.1		11
	2026	52206.6		12
	2027	50138.2		13
	2028	48161.3		14
	2029	46271.6		15
	2030	44464.8		16
	2031	42749.7		17
	2032	41121.1		18
	2033	39574.2		19
	2034	38104.3		20
	2035	36707.2		21
	2036	35378.7		22
	2037	34115.2		23
	2038	32913		24
	2039	31768.9		25
	2040	30679.7		26
	2041	29630.7		27
	2042	28620.5		28
	2043	27647.4		29
	2044	26710		30
	2045	25806.9		31
	2046	24936.9		32
	2047	24098.5		33
	2048	23290.6		34
	2049	22512.1		35
	2050	21761.7		36
	2051	21036.3		37
	2052	20335.1		38
	2053	19657.2		39
	2054	19002		40
	2055	18368.6		41
	2056	17756.3		42
	2057	17164.4		43
	2058	16592.3		44
	2059	16039.2		45
	2060	15504.6		46
	2061	14987.8		47
	2062	14488.2		48
	2063	14005.2		49
	2064	13538.4		50
	2065	13087.1		51
	2066	12650.9		52
	2067	12229.2		53
	2068	11821.5		54
	2069	11427.5		55
	2070	11046.6		56
	2071	10678.3		57
	2072	10322.4		58
	2073	9978.32		59
	2074	9645.71		60
	2075	9324.18		61
	2076	9013.38		62
	2077	8712.93		63
	2078	8422.5		64
	2079	8141.75		65
	2080	7870.36		66
	2081	7608.01		67
	2082	7354.41		68
Sum of indirect costs associated with mortality at each age, males
Job start	Age	Years lost	Sum_gdp
2035	0	41.7729	8.42173e+07
2034	1	41.7729	6.4176e+06
2033	2	41.7729	4.26256e+06
2032	3	41.7729	1.94738e+06
2031	4	41.7729	3.22716e+06
2030	5	41.7729	3.34317e+06
2029	6	41.7729	3.17543e+06
2028	7	41.7729	2.54308e+06
2027	8	41.7729	2.63625e+06
2026	9	41.7729	2.73346e+06
2025	10	41.7729	2.33462e+06
2024	11	41.7729	4.15168e+06
2023	12	41.7729	2.51284e+06
2022	13	41.7729	2.6079e+06
2021	14	41.7729	5.9945e+06
2020	15	41.7729	6.62577e+06
2019	16	41.7729	7.71539e+06
2018	17	41.7729	1.25637e+07
2017	18	41.7729	1.98062e+07
2016	19	41.7729	2.43262e+07
2015	20	41.3	2.38656e+07
2015	21	40.8	2.70269e+07
2015	22	39.8	3.3232e+07
2015	23	38.8	3.53701e+07
2015	24	37.8	3.13077e+07
2015	25	36.8	3.33702e+07
2015	26	35.8	2.76194e+07
2015	27	34.8	3.04984e+07
2015	28	33.8	3.11212e+07
2015	29	32.8	3.00047e+07
2015	30	31.8	3.63749e+07
2015	31	30.8	3.67728e+07
2015	32	29.8	3.63095e+07
2015	33	28.8	3.93576e+07
2015	34	27.8	3.72175e+07
2015	35	26.8	3.77492e+07
2015	36	25.8	4.39137e+07
2015	37	24.8	4.4131e+07
2015	38	23.8	3.8102e+07
2015	39	22.8	4.5796e+07
2015	40	21.8	4.54848e+07
2015	41	20.8	4.68349e+07
2015	42	19.8	5.40263e+07
2015	43	18.8	6.38546e+07
2015	44	17.8	7.43172e+07
2015	45	16.8	7.19874e+07
2015	46	15.8	6.90786e+07
2015	47	14.8	7.69984e+07
2015	48	13.8	7.24815e+07
2015	49	12.8	8.03661e+07
2015	50	11.8	8.64384e+07
2015	51	10.8	8.88523e+07
2015	52	9.8	8.90264e+07
2015	53	8.8	8.93356e+07
2015	54	7.8	8.72353e+07
2015	55	6.8	8.72149e+07
2015	56	5.8	8.24242e+07
2015	57	4.8	7.50357e+07
2015	58	3.8	6.05812e+07
2015	59	2.8	4.76148e+07
2015	60	1.8	2.96436e+07
2015	61	0.8	9.95252e+06
2015	62
2015	63
2015	64
2015	65
2015	66
2015	67
	Sum - Males		2.39107e+09
	% GDP		0.61844
Sum of indirect costs associated with mortality at each age, females
Job start	Age	Years lost	Sum_gdp
2035	0	41.2653	5.04743e+07
2034	1	41.2653	6.18489e+06
2033	2	41.2653	2.64979e+06
2032	3	41.2653	2.85832e+06
2031	4	41.2653	2.24997e+06
2030	5	41.2653	1.84016e+06
2029	6	41.2653	1.65252e+06
2028	7	41.2653	1.97619e+06
2027	8	41.2653	2.04861e+06
2026	9	41.2653	1.55773e+06
2025	10	41.2653	1.61556e+06
2024	11	41.2653	1.82828e+06
2023	12	41.2653	2.84555e+06
2022	13	41.2653	1.80476e+06
2021	14	41.2653	2.89542e+06
2020	15	41.2653	3.36013e+06
2019	16	41.2653	6.06121e+06
2018	17	41.2653	5.72413e+06
2017	18	41.2653	6.34421e+06
2016	19	41.2653	7.82967e+06
2015	20	41.16	7.73021e+06
2015	21	40.8	9.36477e+06
2015	22	39.8	7.20236e+06
2015	23	38.8	7.52496e+06
2015	24	37.8	1.14507e+07
2015	25	36.8	8.92426e+06
2015	26	35.8	1.05654e+07
2015	27	34.8	1.21528e+07
2015	28	33.8	1.31137e+07
2015	29	32.8	1.27232e+07
2015	30	31.8	1.32521e+07
2015	31	30.8	1.32058e+07
2015	32	29.8	1.49213e+07
2015	33	28.8	1.39404e+07
2015	34	27.8	1.86124e+07
2015	35	26.8	1.75491e+07
2015	36	25.8	2.12399e+07
2015	37	24.8	2.04162e+07
2015	38	23.8	2.08344e+07
2015	39	22.8	2.08813e+07
2015	40	21.8	2.49892e+07
2015	41	20.8	3.1496e+07
2015	42	19.8	2.67463e+07
2015	43	18.8	3.35267e+07
2015	44	17.8	3.34159e+07
2015	45	16.8	3.78291e+07
2015	46	15.8	3.94486e+07
2015	47	14.8	4.12444e+07
2015	48	13.8	4.18349e+07
2015	49	12.8	5.15015e+07
2015	50	11.8	4.99057e+07
2015	51	10.8	4.9847e+07
2015	52	9.8	5.01298e+07
2015	53	8.8	4.8832e+07
2015	54	7.8	4.83852e+07
2015	55	6.8	4.37609e+07
2015	56	5.8	4.37523e+07
2015	57	4.8	3.66996e+07
2015	58	3.8	3.29823e+07
2015	59	2.8	2.35407e+07
2015	60	1.8	1.51893e+07
2015	61	0.8	5.17076e+06
2015	62
2015	63
2015	64
2015	65
2015	66
2015	67
	Sum - Females		1.19963e+09
	% GDP		0.310281
Total indirect costs
Males and Females			3.5907e+09
		% GDP	0.928721
		Per capita	318.489
