# Supplementary material for: Production losses associated with premature mortality in 28 European Union countries
Source: J Glob Health. 2019 Oct 7;9(2):020418. doi: 10.7189/jogh.09.020418 (PMC6790234; doi:10.7189/jogh.09.020418)
Supplement: Online Supplementary Document [file jogh-09-020418-s001.zip › Additional file 2 - age-specific results.xlsx]

## Sheet: Age distribution
Table A2. Detailed results of age distribution of all-cause premature mortality production losses in 28 European Union countries (2015)
MALES
Age	Belgium	Bulgaria	Czech Republic	Denmark	Germany	Estonia	Ireland	Greece	Spain	France	Croatia	Italy	Cyprus	Latvia	Lithuania	Luxembourg	Hungary	Malta	Netherlands	Austria	Poland	Portugal	Romania	Slovenia	Slovakia	Finland	Sweden	United Kingdom
0 years	0.0352216	0.0335962	0.0232826	0.0331655	0.0244168	0.0124736	0.047763	0.030079	0.0281092	0.0391667	0.0245781	0.0239023	0.0274156	0.0238826	0.0139382	0.0507672	0.0266159	0.0882452	0.0314435	0.027879	0.0233323	0.022585	0.0434468	0.0177177	0.0424513	0.0145616	0.0298415	0.0408185
1-9 years	0.0126663	0.0107982	0.00949583	0.00873586	0.00844715	0.00919973	0.0138661	0.0100137	0.0121555	0.0143135	0.00863185	0.00925099	0.00972309	0.0111319	0.00617584	0.0169499	0.0104336	0.0144765	0.01015	0.0102531	0.00761904	0.00906856	0.0147475	0.00904317	0.0152229	0.00801502	0.0110381	0.012405
10-19 years	0.0370708	0.027169	0.0291968	0.0229498	0.0257621	0.0243938	0.0425813	0.0346628	0.0263116	0.0402336	0.0339414	0.0330455	0.0485514	0.0311802	0.0304801	0.051451	0.0272232	0.0513583	0.0291716	0.039948	0.0291576	0.0280961	0.0338659	0.0450992	0.0347477	0.0323383	0.0340755	0.0332147
20-29 years	0.126896	0.0802591	0.109171	0.0851392	0.0765511	0.110695	0.13223	0.101034	0.0671863	0.11577	0.088139	0.0826147	0.119437	0.13696	0.112178	0.104533	0.075251	0.103124	0.0822483	0.102437	0.112298	0.0686871	0.0881246	0.118626	0.113353	0.133839	0.155286	0.105495
30-39 years	0.165501	0.148568	0.165593	0.106981	0.110411	0.190765	0.170845	0.164773	0.132995	0.15757	0.141942	0.12748	0.156798	0.237627	0.18136	0.176213	0.133109	0.207748	0.108675	0.125973	0.180084	0.118465	0.139655	0.195712	0.1828	0.161428	0.146194	0.15159
40-49 years	0.274116	0.268391	0.275834	0.245679	0.243156	0.24272	0.245426	0.28637	0.295475	0.289354	0.256954	0.281333	0.23334	0.294628	0.287779	0.303504	0.287407	0.205085	0.237519	0.25502	0.248812	0.288018	0.305162	0.270415	0.281208	0.238604	0.209538	0.26686
50-59 years	0.331968	0.372075	0.328924	0.387268	0.423861	0.326606	0.28268	0.347181	0.39081	0.326762	0.410138	0.379397	0.332354	0.256225	0.321816	0.294696	0.398751	0.305011	0.383281	0.378739	0.338747	0.386963	0.320137	0.337864	0.313475	0.346951	0.303248	0.315933
60+ years	0.01656	0.0591431	0.0585021	0.110082	0.0873949	0.0831464	0.0646094	0.0258874	0.0469575	0.0168299	0.0356759	0.0629766	0.0723816	0.00836516	0.0462732	0.00188711	0.0412086	0.0249512	0.117512	0.0597517	0.0599497	0.0781174	0.0548609	0.00552259	0.0167433	0.0642629	0.110779	0.0736842
FEMALES
Age	Belgium	Bulgaria	Czech Republic	Denmark	Germany	Estonia	Ireland	Greece	Spain	France	Croatia	Italy	Cyprus	Latvia	Lithuania	Luxembourg	Hungary	Malta	Netherlands	Austria	Poland	Portugal	Romania	Slovenia	Slovakia	Finland	Sweden	United Kingdom
0 years	0.0420747	0.0618217	0.0442119	0.045402	0.0393397	0.0251876	0.0644831	0.0462254	0.036341	0.0599131	0.0518164	0.0296756	0.0430545	0.0451859	0.0475059	0.0554159	0.0510343	0.121745	0.0384822	0.0483284	0.0602781	0.0337059	0.0838135	0.0432345	0.0857632	0.0290023	0.0416543	0.0552838
1-9 years	0.0191877	0.023067	0.0240444	0.0132822	0.0124167	0.0178211	0.0198233	0.0164387	0.0151052	0.0210037	0.0162546	0.0118831	0.0204873	0.0252316	0.0189253	0.0298277	0.0175599	0.0210624	0.0121346	0.0162702	0.0206988	0.0160593	0.0311766	0.0211923	0.0280074	0.0161536	0.0200357	0.016628
10-19 years	0.033601	0.0312594	0.0375456	0.0288459	0.0282404	0.0431887	0.0335902	0.0304861	0.02529	0.0374577	0.0318216	0.0222232	0.0297301	0.0314866	0.0373704	0.0446538	0.0269194	0.0663243	0.0289148	0.0414069	0.0419322	0.0306439	0.0426023	0.040499	0.0451106	0.0424478	0.0381138	0.0327075
20-29 years	0.0839858	0.0794237	0.0940602	0.0662323	0.0582955	0.0995897	0.0749491	0.0743597	0.0510852	0.0835056	0.0748265	0.0570385	0.0774461	0.0969198	0.0820679	0.0810598	0.0681123	0.10603	0.0664884	0.0865033	0.0901275	0.0550618	0.0839988	0.0908811	0.0989516	0.106743	0.106169	0.078646
30-39 years	0.145755	0.148298	0.179429	0.103964	0.105885	0.176117	0.169738	0.158657	0.126257	0.141397	0.151629	0.115351	0.136289	0.160631	0.170138	0.148602	0.147992	0.164601	0.10827	0.136093	0.171599	0.142371	0.149838	0.185044	0.181543	0.148636	0.12436	0.146588
40-49 years	0.301786	0.299097	0.310384	0.255142	0.260367	0.215941	0.25734	0.325786	0.301164	0.306106	0.3041	0.305243	0.283042	0.288556	0.312662	0.375857	0.31521	0.227379	0.269294	0.2947	0.270965	0.309037	0.301295	0.302267	0.273008	0.232833	0.241184	0.282647
50-59 years	0.356638	0.328445	0.299441	0.402728	0.425752	0.334697	0.330388	0.3348	0.380521	0.334548	0.364762	0.399918	0.35676	0.315309	0.318677	0.264584	0.364896	0.282054	0.413426	0.35776	0.33273	0.354544	0.282071	0.315773	0.282443	0.373196	0.340929	0.337369
60+ years	0.0169719	0.0285884	0.0108836	0.0844039	0.0697036	0.0874575	0.0496888	0.0132466	0.0642366	0.0160691	0.00478983	0.0586676	0.0531909	0.0366802	0.0126537	0	0.00827601	0.0108053	0.0629885	0.0189375	0.0116694	0.0585773	0.0252059	0.00110952	0.00517271	0.0509888	0.087555	0.0501309
