# Supplementary material for: Production losses associated with premature mortality in 28 European Union countries
Source: J Glob Health. 2019 Oct 7;9(2):020418. doi: 10.7189/jogh.09.020418 (PMC6790234; doi:10.7189/jogh.09.020418)
Supplement: Online Supplementary Document [file jogh-09-020418-s001.zip › Additional file 3 - sensitivity analysis.xlsx]

## Sheet: Sensitivity analysis
Table A1. Detailed results of sensitivity analysis for estimates of all-cause premature mortality production losses in 28 European Union countries (2015)
	Base scenario (BS)		3.5% discount rate			0% discount rate			0.6 - adjustment coefficient			0.7 - adjustment coefficient			Gross value added			Minimum productivity adjustment			0% future economic growth			2% future economic growth			15-59 years employment rate			average EU entry and exit age			entry age: 18; exit age: 67
	€ PPP		€ PPP	Change from BS		€ PPP	Change from BS		€ PPP	Change from BS		€ PPP	Change from BS		€ PPP	Change from BS		€ PPP	Change from BS		€ PPP	Change from BS		€ PPP	Change from BS		€ PPP	Change from BS		€ PPP	Change from BS		€ PPP	Change from BS
Belgium	3.5907e+09		4.13171e+09	0.15067		6.54074e+09	0.821576		3.31449e+09	-0.0769231		3.86691e+09	0.0769231		3.20578e+09	-0.1072		1.39226e+09	-0.612258		3.36333e+09	-0.0633234		3.94239e+09	0.0979433		3.8085e+09	0.060657		4.07211e+09	0.13407		5.598e+09	0.559025
Bulgaria	2.60015e+09		3.02252e+09	0.162442		4.95678e+09	0.906347		2.40013e+09	-0.0769231		2.80016e+09	0.0769231		2.24366e+09	-0.137101		1.06638e+09	-0.589878		2.09511e+09	-0.194234		2.42006e+09	-0.0692606		2.70785e+09	0.0414225		2.51584e+09	-0.0324243		3.52043e+09	0.353934
Czech Republic	3.42683e+09		3.95147e+09	0.153097		6.2013e+09	0.809631		3.16323e+09	-0.0769231		3.69044e+09	0.0769231		3.08175e+09	-0.100701		1.17567e+09	-0.656923		2.93341e+09	-0.143987		3.40295e+09	-0.00696867		3.59715e+09	0.0497014		3.5318e+09	0.0306296		4.99052e+09	0.456306
Denmark	2.28068e+09		2.61019e+09	0.144476		4.08399e+09	0.790687		2.10525e+09	-0.0769231		2.45612e+09	0.0769231		1.97557e+09	-0.133783		8.96471e+08	-0.606929		2.10739e+09	-0.0759853		2.44391e+09	0.0715695		2.35277e+09	0.0316091		1.96055e+09	-0.140366		2.78128e+09	0.219494
Germany	3.50583e+10		3.98131e+10	0.135626		6.02065e+10	0.717325		3.23615e+10	-0.0769231		3.77551e+10	0.0769231		3.15812e+10	-0.0991811		1.28638e+10	-0.633074		3.25441e+10	-0.0717141		3.74195e+10	0.0673522		3.6037e+10	0.0279155		3.13684e+10	-0.105249		4.42428e+10	0.26198
Estonia	6.50625e+08		7.52729e+08	0.156932		1.1863e+09	0.823326		6.00577e+08	-0.0769231		7.00673e+08	0.0769231		5.58959e+08	-0.14089		2.33422e+08	-0.641234		5.60173e+08	-0.139024		6.53186e+08	0.00393675		6.68417e+08	0.0273464		5.61169e+08	-0.137492		7.53885e+08	0.158708
Ireland	2.64256e+09		3.12002e+09	0.180681		5.37157e+09	1.03271		2.43929e+09	-0.0769231		2.84584e+09	0.0769231		2.4482e+09	-0.0735507		1.05966e+09	-0.599002		2.23426e+09	-0.154509		2.67241e+09	0.0112954		2.69873e+09	0.0212568		2.37203e+09	-0.102375		3.12002e+09	0.180678
Greece	2.03734e+09		2.33006e+09	0.143676		3.6095e+09	0.771672		1.88062e+09	-0.0769231		2.19406e+09	0.0769231		1.77714e+09	-0.127714		8.02402e+08	-0.606152		1.98075e+09	-0.027776		2.31111e+09	0.134375		2.14299e+09	0.0518575		2.25433e+09	0.106509		3.05347e+09	0.498755
Spain	1.118e+10		1.27413e+10	0.139648		1.94118e+10	0.736294		1.032e+10	-0.0769231		1.20401e+10	0.0769231		1.01444e+10	-0.0926366		3.83449e+09	-0.657024		1.03344e+10	-0.0756404		1.19545e+10	0.0692676		1.15521e+10	0.0332798		1.07214e+10	-0.0410261		1.46237e+10	0.308018
France	2.08667e+10		2.4122e+10	0.156003		3.88909e+10	0.863775		1.92616e+10	-0.0769231		2.24718e+10	0.0769231		1.86467e+10	-0.106391		9.69735e+09	-0.535272		1.94578e+10	-0.0675219		2.29131e+10	0.0980714		2.21736e+10	0.0626284		2.33796e+10	0.120426		3.1759e+10	0.521991
Croatia	8.7239e+08		9.90152e+08	0.134988		1.49753e+09	0.716582		8.05283e+08	-0.0769231		9.39497e+08	0.0769231		7.32503e+08	-0.160349		3.62615e+08	-0.584343		8.12805e+08	-0.0683009		9.38617e+08	0.0759154		9.17057e+08	0.0512014		1.00141e+09	0.147895		1.43968e+09	0.650275
Italy	1.38209e+10		1.56947e+10	0.135582		2.36708e+10	0.712683		1.27577e+10	-0.0769231		1.4884e+10	0.0769231		1.24019e+10	-0.102671		5.43255e+09	-0.606932		1.35689e+10	-0.0182299		1.57466e+10	0.139338		1.43458e+10	0.0379806		1.31925e+10	-0.0454655		1.8166e+10	0.314392
Cyprus	1.63659e+08		1.89092e+08	0.155403		3.02952e+08	0.851115		1.5107e+08	-0.0769231		1.76248e+08	0.0769231		1.43151e+08	-0.125312		6.43291e+07	-0.606932		1.55948e+08	-0.0471136		1.84328e+08	0.12629		1.68937e+08	0.0322475		1.50692e+08	-0.0792322		2.01673e+08	0.232277
Latvia	1.16249e+09		1.36631e+09	0.175325		2.25009e+09	0.935574		1.07307e+09	-0.0769231		1.25191e+09	0.0769231		1.0118e+09	-0.129629		5.23776e+08	-0.549437		8.33951e+08	-0.282617		9.6827e+08	-0.167074		1.19759e+09	0.0301928		1.26124e+09	0.0849479		1.68143e+09	0.446406
Lithuania	1.85887e+09		2.15144e+09	0.157393		3.38259e+09	0.819706		1.71588e+09	-0.0769231		2.00186e+09	0.0769231		1.67249e+09	-0.100262		8.08372e+08	-0.565127		1.55772e+09	-0.162005		1.81102e+09	-0.0257385		1.90509e+09	0.0248688		1.807e+09	-0.0279044		2.38317e+09	0.282058
Luxembourg	2.99513e+08		3.47428e+08	0.159974		5.65847e+08	0.889223		2.76474e+08	-0.0769231		3.22553e+08	0.0769231		2.71309e+08	-0.0941652		1.23732e+08	-0.58689		2.73412e+08	-0.0871436		3.21861e+08	0.0746123		3.17319e+08	0.0594503		3.84172e+08	0.282656		5.18937e+08	0.732603
Hungary	3.25142e+09		3.7008e+09	0.138208		5.63861e+09	0.734197		3.00131e+09	-0.0769231		3.50153e+09	0.0769231		2.74737e+09	-0.155027		1.2835e+09	-0.605251		2.85761e+09	-0.12112		3.25874e+09	0.00224968		3.45932e+09	0.0639409		3.67972e+09	0.131727		5.37789e+09	0.654013
Malta	1.11864e+08		1.34179e+08	0.199487		2.46901e+08	1.20716		1.03259e+08	-0.0769231		1.20469e+08	0.0769231		9.86773e+07	-0.117878		4.61786e+07	-0.587188		9.14355e+07	-0.182617		1.09984e+08	-0.016802		1.1933e+08	0.0667488		1.20826e+08	0.0801197		1.64864e+08	0.473795
Netherlands	6.20186e+09		7.10338e+09	0.145364		1.1171e+10	0.801229		5.72479e+09	-0.0769231		6.67892e+09	0.0769231		5.58266e+09	-0.0998401		2.26555e+09	-0.634698		5.79428e+09	-0.0657176		6.74371e+09	0.0873703		6.39641e+09	0.0313697		5.42098e+09	-0.12591		7.6536e+09	0.234082
Austria	3.16071e+09		3.62334e+09	0.146369		5.64557e+09	0.786171		2.91758e+09	-0.0769231		3.40384e+09	0.0769231		2.8156e+09	-0.109188		1.24237e+09	-0.606932		2.96591e+09	-0.0616322		3.45574e+09	0.0933436		3.34121e+09	0.0571075		3.10841e+09	-0.0165488		4.26188e+09	0.348394
Poland	1.57977e+10		1.83343e+10	0.160571		2.94254e+10	0.862639		1.45825e+10	-0.0769231		1.70129e+10	0.0769231		1.39681e+10	-0.115814		7.151e+09	-0.547338		1.28558e+10	-0.186223		1.4895e+10	-0.0571387		1.6648e+10	0.0538282		1.57243e+10	-0.00464237		2.1811e+10	0.380647
Portugal	2.82288e+09		3.22049e+09	0.140855		4.89644e+09	0.734558		2.60573e+09	-0.0769231		3.04002e+09	0.0769231		2.45287e+09	-0.131076		1.14602e+09	-0.594023		2.59444e+09	-0.0809223		2.99745e+09	0.0618407		2.93431e+09	0.0394754		2.51252e+09	-0.109944		3.41413e+09	0.209449
Romania	8.86104e+09		1.04646e+10	0.180971		1.81231e+10	1.04526		8.17942e+09	-0.0769231		9.54266e+09	0.0769231		7.94314e+09	-0.103588		3.53773e+09	-0.600755		6.72558e+09	-0.240994		7.83841e+09	-0.115408		9.3457e+09	0.0546953		8.65296e+09	-0.023483		1.18996e+10	0.342909
Slovenia	4.43692e+08		5.08455e+08	0.145964		7.81894e+08	0.762244		4.09562e+08	-0.0769231		4.77822e+08	0.0769231		3.84276e+08	-0.133914		2.32704e+08	-0.475527		3.9138e+08	-0.117901		4.51586e+08	0.0177912		4.79331e+08	0.0803228		5.69034e+08	0.282497		8.04209e+08	0.812539
Slovakia	1.95318e+09		2.29407e+09	0.174532		3.87582e+09	0.984363		1.80294e+09	-0.0769231		2.10342e+09	0.0769231		1.76548e+09	-0.0960975		8.3543e+08	-0.572272		1.55765e+09	-0.202503		1.8189e+09	-0.0687484		2.06771e+09	0.0586379		2.25668e+09	0.15539		3.12107e+09	0.597945
Finland	1.88394e+09		2.1581e+09	0.145526		3.3164e+09	0.76036		1.73902e+09	-0.0769231		2.02885e+09	0.0769231		1.62118e+09	-0.139469		7.40515e+08	-0.606932		1.7504e+09	-0.0708808		2.04097e+09	0.0833542		1.96365e+09	0.0423106		1.82002e+09	-0.0339261		2.5299e+09	0.342882
Sweden	3.42884e+09		4.00011e+09	0.166608		6.60894e+09	0.927456		3.16508e+09	-0.0769231		3.6926e+09	0.0769231		3.03173e+09	-0.115814		1.34777e+09	-0.606932		3.05937e+09	-0.107755		3.62422e+09	0.0569815		3.46959e+09	0.0118846		2.86633e+09	-0.164053		3.89661e+09	0.136422
United Kingdom	2.41415e+10		2.81112e+10	0.164436		4.63502e+10	0.919936		2.22845e+10	-0.0769231		2.59985e+10	0.0769231		2.15175e+10	-0.108691		8.4869e+09	-0.648452		2.19637e+10	-0.0902122		2.60069e+10	0.0772695		2.47911e+10	0.0269073		2.16908e+10	-0.101513		2.89565e+10	0.199447
European Union	1.7457e+11		2.00987e+11	0.151326		3.18209e+11	0.822814		1.61142e+11	-0.0769231		1.87999e+11	0.0769231		1.55825e+11	-0.10738		6.86529e+10	-0.606732		1.57421e+11	-0.0982378		1.83346e+11	0.0502674		1.81607e+11	0.0403058		1.68957e+11	-0.0321557		2.32725e+11	0.333132
			Average change	0.155386		Average change	0.847278		Average change	-0.0769231		Average change	0.0769231		Average change	-0.116355		Average change	-0.597275		Average change	-0.114557		Average change	0.0329653		Average change	0.0439588		Average change	0.00947541		Average change	0.389622
			Minimum change	0.134988		Minimum change	0.712683		Minimum change	-0.0769231		Minimum change	0.0769231		Minimum change	-0.160349		Minimum change	-0.657024		Minimum change	-0.282617		Minimum change	-0.167074		Minimum change	0.0118846		Minimum change	-0.164053		Minimum change	0.136422
			Maximum change	0.199487		Maximum change	1.20716		Maximum change	-0.0769231		Maximum change	0.0769231		Maximum change	-0.0735507		Maximum change	-0.475527		Maximum change	-0.0182299		Maximum change	0.139338		Maximum change	0.0803228		Maximum change	0.282656		Maximum change	0.812539
