# Supplementary material for: Production losses associated with premature mortality in 28 European Union countries
Source: J Glob Health. 2019 Oct 7;9(2):020418. doi: 10.7189/jogh.09.020418 (PMC6790234; doi:10.7189/jogh.09.020418)
Supplement: Online Supplementary Document [file jogh-09-020418-s001.zip › Additional file 4 - results.xlsx]

## Sheet: Note
Production losses associated with premature mortality in 28 European Union countries
This file provides data for tables and figures from the manuscript
Content of subsequent sheets:
Table 1
Table 2
Table 3
Figure 1
Figure 2

## Sheet: Table 1
Table 1. Main parameters of model for estimating production lost due to premature mortality in European Union countries in 2015
	Min	Max	Avg	SD
Deaths at ages from 0 to average effective exit age (number per 1000 population)*
Males	1.29 (Luxembourg)	5.85 (Lithuania)	2.64	1.25
Females	0.61 (Luxembourg)	1.85 (Latvia)	1.11	0.34
Gross domestic product (million € PPP)	12 027.0 (Malta)	2 949 101.8 (Germany)	528 644.3	741 160.4
Per worker gross domestic product (€ PPP)	32 385 (Bulgaria)	171 242 (Luxembourg)	65689	26960
Economy's yearly productivity growth for period 2016-2070 (%)**	1.1 (Italy)	2.7 (Latvia)	1.6	0.4
Average age of first regular job (years)
Males	16.7 (Portugal)	21.7 (Netherlands)	19.3	1.1
Females	17.7 (Portugal)	22.2 (Netherlands)	19.9	1.2
Average effective exit age (years)
Males	60.4 (Luxembourg)	65.9 (Sweden)	63.5	1.4
Females	60.0 (Luxembourg)	65.0 (Estonia)	62.6	1.5
Duration of working life (years)
Males	33.4 (Bulgaria)	42.5 (Netherlands)	37.4	2.5
Females	25.7 (Italy)	40.1 (Sweden)	32.8	3.4
Employment rate, 15-64 years (%)
Males	59.3 (Greece)	79.0 (Netherlands)	70.3	5.3
Females	42.5 (Greece)	74.0 (Sweden)	60.6	7.5
Notes: SD – standard deviation; PPP – adjusted for purchasing power parity. a – the number of deaths for each particular age is an average value for years 2014-2016;
b – because no predictions of economies’ growth were available for the period beyond 2070 it was assumed that growth rates in years 2070+ were the same as for the last period available (2070).

## Sheet: Table 2
Table 2. Total and per capita indirect costs of premature mortality in 28 European Union countries
	Per capita costs (€ PPP)	Total costs (€1,000 PPP)	Share of losses attributable to male mortality
Central and Eastern Europe	395.299	3.58903e+07	0.785923
Romania	448.36	8.86104e+06	0.780165
Poland	415.983	1.57977e+07	0.811914
Hungary	330.672	3.25142e+06	0.748883
Bulgaria	362.239	2.60015e+06	0.733478
Slovakia	359.802	1.95318e+06	0.761713
Czech Republic	324.94	3.42683e+06	0.769726
Northern Europe	392.3	3.80495e+07	0.677538
Lithuania	643.68	1.85887e+06	0.786112
Latvia	590.167	1.16249e+06	0.712377
Ireland	558.77	2.64256e+06	0.686064
Estonia	494.087	650625	0.744485
Denmark	401.283	2.28068e+06	0.666783
United Kingdom	369.202	2.41415e+07	0.664688
Sweden	347.409	3.42884e+06	0.665935
Finland	343.172	1.88394e+06	0.712625
Southern Europe	231.409	3.14527e+07	0.705453
Portugal	273.072	2.82288e+06	0.716803
Malta	248.232	111864	0.754803
Spain	240.696	1.118e+07	0.681262
Italy	227.682	1.38209e+07	0.709872
Slovenia	214.865	443692	0.740271
Croatia	208.159	872390	0.761403
Cyprus	192.521	163659	0.692003
Greece	188.689	2.03734e+06	0.759329
Western Europe	372.512	6.91778e+07	0.684693
Luxembourg	519.74	299513	0.720772
Germany	429.18	3.50583e+07	0.688201
Netherlands	365.007	6.20186e+06	0.647226
Austria	363.354	3.16071e+06	0.714213
Belgium	318.489	3.5907e+06	0.665905
France	312.735	2.08667e+07	0.68818
European Union	342.393	1.7457e+08	0.708
Notes: Costs estimates for the year 2015; PPP – adjusted for purchasing power parity. The mean value for each of the four regions is a population weighted average.

## Sheet: Table 3
Table 3. Sensitivity analysis for estimates of premature mortality indirect costs in 28 European Union countries
	Average change in EU	Minimum change from base scenario	Maximum change from base scenario
Discount rate (BS: 5%)
3.5%	15.5%	13.5% (Croatia)	19.9% (Malta)
0	84.6%	71.3% (Italy)	120.7% (Malta)
Coefficient to adjust for decreasing marginal labour productivity (BS: 0.65)
0.6	-7.7%	-7.7% (all countries)
0.7	7.7%	7.7% (all countries)
Productivity measure (BS: gross domestic product)
Gross value added	-11.6%	-7.4% (Ireland)	-16.0% (Croatia)
Minimum productivity adjustment** (BS: average productivity)
	-59.8%	-47.6% (Slovenia)	-65.7% (Spain)
Future economic growth (BS: country-specific)
0% for all the countries	-11.5%	-1.8% (Italy)	-28.3% (Latvia)
2% for all the countries	3.3%	0.2% (Hungary)	-16.7% (Latvia)
Employment rate (BS: 15-64 years)
15-59 years	4.4%	1.2% (Sweden)	8.0% (Slovenia)
Labour market entry and retirement age (BS: country-specific)
Sex-specific, average EU values	0.9%	-0.5% (Poland)	28.3% (Luxembourg)
Both sexes: 18 years and 67 years	39.0%	13.6% (Sweden)	81.3% (Slovenia)

## Sheet: Figure 2
	% of GDP
	Males	Females	Total		% Male		Figure 2. The production losses attributable to premature mortality in 28 EU countries as a share of GDP (2015)
EUROPEAN UNION	0.834612	0.344742	1.17935		0.707686
Luxembourg	0.489585	0.189665	0.67925		0.720772
Belgium	0.61844	0.310281	0.928721		0.665905
Austria	0.693426	0.277469	0.970894		0.714213
Netherlands	0.633577	0.345334	0.978911		0.647226
France	0.703981	0.31898	1.02296		0.68818
Germany	0.818118	0.37066	1.18878		0.688201
Cyprus	0.56127	0.249811	0.811081		0.692003
Italy	0.583904	0.238644	0.822548		0.709872
Slovenia	0.669849	0.235021	0.90487		0.740271
Spain	0.623742	0.291826	0.915568		0.681262
Malta	0.702045	0.228059	0.930104		0.754803
Greece	0.709175	0.224775	0.93395		0.759329
Croatia	0.920907	0.28858	1.20949		0.761403
Portugal	0.875999	0.346092	1.22209		0.716803
Sweden	0.644349	0.323237	0.967585		0.665935
Finland	0.771241	0.311012	1.08225		0.712625
Ireland	0.744601	0.340722	1.08532		0.686064
Denmark	0.727981	0.3638	1.09178		0.666783
United Kingdom	0.784721	0.395864	1.18059		0.664688
Estonia	1.69981	0.583393	2.28321		0.744485
Lithuania	2.31442	0.629718	2.94414		0.786112
Latvia	2.26263	0.913539	3.17617		0.712377
Czech Republic	0.98967	0.296072	1.28574		0.769726
Slovakia	1.23048	0.384929	1.6154		0.761713
Hungary	1.2529	0.420126	1.67303		0.748883
Poland	1.68139	0.389506	2.0709		0.811914
Bulgaria	1.94235	0.705787	2.64814		0.733478
Romania	2.14232	0.603665	2.74599		0.780165

## Sheet: Figure 3
	Males					Females					Total
Age	Average	Minimum	Maximum		Age	Average	Minimum	Maximum		Age	Average	Minimum	Maximum
0	0.0314538	0.0124736	0.0882452		0	0.0510707	0.0251876	0.121745		0	0.0365957	0.0157222	0.0964593
1-9	0.0108583	0.00617584	0.0169499		1-9	0.0193492	0.0118831	0.0311766		1-9	0.0131194	0.00890279	0.0205457
10-19	0.0341889	0.0229498	0.051451		10-19	0.0358719	0.0222232	0.0663243		10-19	0.0345073	0.0249145	0.0550279
20-29	0.103843	0.0671863	0.155286		20-29	0.0811628	0.0510852	0.106743		20-29	0.0972541	0.0620543	0.138877
30-39	0.156675	0.106981	0.237627		30-39	0.148038	0.103964	0.185044		30-39	0.154145	0.105976	0.215481
40-49	0.264921	0.205085	0.305162		40-49	0.286514	0.215941	0.375857		40-49	0.27097	0.210552	0.323707
50-59	0.344356	0.256225	0.423861		50-59	0.342327	0.264584	0.425752		50-59	0.344546	0.273219	0.42445
60+	0.0537042	0.00188711	0.117512		60+	0.035666	0	0.087555		60+	0.0488632	0.00136018	0.103021
		Figure 3. Age distribution of (a) male and (b) female premature mortality indirect costs in 28 European Union countries (2015)
		Notes: Costs estimates for the year 2015; averages show unweighted mean values for all EU-28 countries.
